# Supplementary material for: SynthSR: A public AI tool to turn heterogeneous clinical brain scans into high-resolution T1-weighted images for 3D morphometry
Source: Sci Adv. 2023 Feb 1;9(5):eadd3607. doi: 10.1126/sciadv.add3607 (PMC9891693; doi:10.1126/sciadv.add3607)
Supplement: Supplementary file 2 — Data file S1 [file sciadv.add3607_data_file_s1.zip]

Archive with 1 entries (1 files):
- add3607_Data_file_S1.csv
