# Supplementary material for: SynthSR: A public AI tool to turn heterogeneous clinical brain scans into high-resolution T1-weighted images for 3D morphometry
Source: Sci Adv. 2023 Feb 1;9(5):eadd3607. doi: 10.1126/sciadv.add3607 (PMC9891693; doi:10.1126/sciadv.add3607)
Supplement: Supplementary file 2 — Data file S1 [file sciadv.add3607_data_file_s1.zip › add3607_Data_file_S1.csv]

Case name	Landmark Number	QC
BraTSReg_001	1	1
BraTSReg_001	2	1
BraTSReg_001	3	1
BraTSReg_001	4	1
BraTSReg_001	5	1
BraTSReg_001	6	1
BraTSReg_002	1	1
BraTSReg_002	2	1
BraTSReg_002	3	1
BraTSReg_002	4	1
BraTSReg_002	5	1
BraTSReg_002	6	1
BraTSReg_003	1	1
BraTSReg_003	2	1
BraTSReg_003	3	1
BraTSReg_003	4	1
BraTSReg_003	5	1
BraTSReg_003	6	1
BraTSReg_004	1	1
BraTSReg_004	2	1
BraTSReg_004	3	1
BraTSReg_004	4	1
BraTSReg_004	5	1
BraTSReg_004	6	1
BraTSReg_005	1	1
BraTSReg_005	2	1
BraTSReg_005	3	1
BraTSReg_005	4	1
BraTSReg_005	5	1
BraTSReg_005	6	1
BraTSReg_006	1	1
BraTSReg_006	2	1
BraTSReg_006	3	1
BraTSReg_006	4	1
BraTSReg_006	5	1
BraTSReg_006	6	1
BraTSReg_007	1	1
BraTSReg_007	2	1
BraTSReg_007	3	1
BraTSReg_007	4	1
BraTSReg_007	5	1
BraTSReg_007	6	1
BraTSReg_008	1	1
BraTSReg_008	2	1
BraTSReg_008	3	1
BraTSReg_008	4	1
BraTSReg_008	5	1
BraTSReg_008	6	1
BraTSReg_009	1	1
BraTSReg_009	2	1
BraTSReg_009	3	1
BraTSReg_009	4	1
BraTSReg_009	5	1
BraTSReg_009	6	1
BraTSReg_010	1	1
BraTSReg_010	2	1
BraTSReg_010	3	1
BraTSReg_010	4	1
BraTSReg_010	5	1
BraTSReg_010	6	1
BraTSReg_011	1	1
BraTSReg_011	2	1
BraTSReg_011	3	1
BraTSReg_011	4	1
BraTSReg_011	5	1
BraTSReg_011	6	1
BraTSReg_012	1	1
BraTSReg_012	2	1
BraTSReg_012	3	1
BraTSReg_012	4	1
BraTSReg_012	5	1
BraTSReg_012	6	1
BraTSReg_013	1	1
BraTSReg_013	2	1
BraTSReg_013	3	1
BraTSReg_013	4	1
BraTSReg_013	5	1
BraTSReg_013	6	1
BraTSReg_014	1	1
BraTSReg_014	2	1
BraTSReg_014	3	1
BraTSReg_014	4	1
BraTSReg_014	5	1
BraTSReg_014	6	1
BraTSReg_015	1	1
BraTSReg_015	2	1
BraTSReg_015	3	1
BraTSReg_015	4	1
BraTSReg_015	5	1
BraTSReg_015	6	1
BraTSReg_016	1	1
BraTSReg_016	2	1
BraTSReg_016	3	1
BraTSReg_016	4	1
BraTSReg_016	5	1
BraTSReg_016	6	1
BraTSReg_017	1	1
BraTSReg_017	2	1
BraTSReg_017	3	1
BraTSReg_017	4	1
BraTSReg_017	5	1
BraTSReg_017	6	1
BraTSReg_018	1	1
BraTSReg_018	2	1
BraTSReg_018	3	1
BraTSReg_018	4	1
BraTSReg_018	5	1
BraTSReg_018	6	1
BraTSReg_019	1	1
BraTSReg_019	2	1
BraTSReg_019	3	1
BraTSReg_019	4	1
BraTSReg_019	5	1
BraTSReg_019	6	1
BraTSReg_020	1	1
BraTSReg_020	2	1
BraTSReg_020	3	1
BraTSReg_020	4	1
BraTSReg_020	5	1
BraTSReg_020	6	1
BraTSReg_021	1	1
BraTSReg_021	2	1
BraTSReg_021	3	1
BraTSReg_021	4	1
BraTSReg_021	5	1
BraTSReg_021	6	1
BraTSReg_022	1	1
BraTSReg_022	2	1
BraTSReg_022	3	1
BraTSReg_022	4	1
BraTSReg_022	5	1
BraTSReg_022	6	1
BraTSReg_023	1	1
BraTSReg_023	2	1
BraTSReg_023	3	1
BraTSReg_023	4	1
BraTSReg_023	5	1
BraTSReg_023	6	1
BraTSReg_024	1	1
BraTSReg_024	2	1
BraTSReg_024	3	1
BraTSReg_024	4	1
BraTSReg_024	5	1
BraTSReg_024	6	1
BraTSReg_025	1	1
BraTSReg_025	2	1
BraTSReg_025	3	1
BraTSReg_025	4	1
BraTSReg_025	5	1
BraTSReg_025	6	1
BraTSReg_026	1	1
BraTSReg_026	2	1
BraTSReg_026	3	1
BraTSReg_026	4	1
BraTSReg_026	5	1
BraTSReg_026	6	0
BraTSReg_027	1	1
BraTSReg_027	2	1
BraTSReg_027	3	1
BraTSReg_027	4	1
BraTSReg_027	5	1
BraTSReg_027	6	1
BraTSReg_028	1	1
BraTSReg_028	2	1
BraTSReg_028	3	1
BraTSReg_028	4	1
BraTSReg_028	5	1
BraTSReg_028	6	1
BraTSReg_029	1	1
BraTSReg_029	2	1
BraTSReg_029	3	1
BraTSReg_029	4	1
BraTSReg_029	5	1
BraTSReg_029	6	1
BraTSReg_030	1	1
BraTSReg_030	2	1
BraTSReg_030	3	1
BraTSReg_030	4	1
BraTSReg_030	5	1
BraTSReg_030	6	1
BraTSReg_031	1	1
BraTSReg_031	2	1
BraTSReg_031	3	1
BraTSReg_031	4	1
BraTSReg_031	5	1
BraTSReg_031	6	1
BraTSReg_032	1	1
BraTSReg_032	2	1
BraTSReg_032	3	1
BraTSReg_032	4	1
BraTSReg_032	5	1
BraTSReg_032	6	1
BraTSReg_033	1	1
BraTSReg_033	2	1
BraTSReg_033	3	1
BraTSReg_033	4	1
BraTSReg_033	5	1
BraTSReg_033	6	1
BraTSReg_034	1	1
BraTSReg_034	2	1
BraTSReg_034	3	1
BraTSReg_034	4	1
BraTSReg_034	5	1
BraTSReg_034	6	1
BraTSReg_035	1	1
BraTSReg_035	2	1
BraTSReg_035	3	1
BraTSReg_035	4	1
BraTSReg_035	5	1
BraTSReg_035	6	1
BraTSReg_036	1	1
BraTSReg_036	2	1
BraTSReg_036	3	1
BraTSReg_036	4	1
BraTSReg_036	5	1
BraTSReg_036	6	1
BraTSReg_037	1	1
BraTSReg_037	2	1
BraTSReg_037	3	1
BraTSReg_037	4	1
BraTSReg_037	5	1
BraTSReg_037	6	1
BraTSReg_038	1	1
BraTSReg_038	2	1
BraTSReg_038	3	1
BraTSReg_038	4	1
BraTSReg_038	5	1
BraTSReg_038	6	1
BraTSReg_039	1	1
BraTSReg_039	2	1
BraTSReg_039	3	1
BraTSReg_039	4	1
BraTSReg_039	5	1
BraTSReg_039	6	1
BraTSReg_040	1	0
BraTSReg_040	2	1
BraTSReg_040	3	1
BraTSReg_040	4	1
BraTSReg_040	5	1
BraTSReg_040	6	1
BraTSReg_041	1	0
BraTSReg_041	2	1
BraTSReg_041	3	1
BraTSReg_041	4	1
BraTSReg_041	5	1
BraTSReg_041	6	1
BraTSReg_042	1	1
BraTSReg_042	2	1
BraTSReg_042	3	1
BraTSReg_042	4	1
BraTSReg_042	5	1
BraTSReg_042	6	1
BraTSReg_043	1	1
BraTSReg_043	2	1
BraTSReg_043	3	1
BraTSReg_043	4	1
BraTSReg_043	5	1
BraTSReg_043	6	0
BraTSReg_044	1	1
BraTSReg_044	2	1
BraTSReg_044	3	1
BraTSReg_044	4	1
BraTSReg_044	5	1
BraTSReg_044	6	1
BraTSReg_045	1	1
BraTSReg_045	2	1
BraTSReg_045	3	1
BraTSReg_045	4	1
BraTSReg_045	5	1
BraTSReg_045	6	1
BraTSReg_046	1	1
BraTSReg_046	2	1
BraTSReg_046	3	1
BraTSReg_046	4	1
BraTSReg_046	5	1
BraTSReg_046	6	1
BraTSReg_047	1	1
BraTSReg_047	2	1
BraTSReg_047	3	1
BraTSReg_047	4	1
BraTSReg_047	5	1
BraTSReg_047	6	1
BraTSReg_048	1	1
BraTSReg_048	2	1
BraTSReg_048	3	1
BraTSReg_048	4	1
BraTSReg_048	5	1
BraTSReg_048	6	1
BraTSReg_049	1	1
BraTSReg_049	2	1
BraTSReg_049	3	1
BraTSReg_049	4	1
BraTSReg_049	5	1
BraTSReg_049	6	1
BraTSReg_050	1	1
BraTSReg_050	2	1
BraTSReg_050	3	1
BraTSReg_050	4	1
BraTSReg_050	5	1
BraTSReg_050	6	1
BraTSReg_051	1	1
BraTSReg_051	2	1
BraTSReg_051	3	1
BraTSReg_051	4	1
BraTSReg_051	5	1
BraTSReg_051	6	1
BraTSReg_051	7	1
BraTSReg_051	8	1
BraTSReg_051	9	1
BraTSReg_051	10	1
BraTSReg_052	1	1
BraTSReg_052	2	1
BraTSReg_052	3	1
BraTSReg_052	4	1
BraTSReg_052	5	1
BraTSReg_052	6	1
BraTSReg_052	7	1
BraTSReg_052	8	1
BraTSReg_052	9	1
BraTSReg_052	10	1
BraTSReg_052	11	1
BraTSReg_053	1	1
BraTSReg_053	2	1
BraTSReg_053	3	1
BraTSReg_053	4	1
BraTSReg_053	5	1
BraTSReg_053	6	1
BraTSReg_053	7	1
BraTSReg_053	8	1
BraTSReg_053	9	1
BraTSReg_053	10	1
BraTSReg_054	1	1
BraTSReg_054	2	1
BraTSReg_054	3	1
BraTSReg_054	4	1
BraTSReg_054	5	1
BraTSReg_054	6	1
BraTSReg_054	7	0
BraTSReg_054	8	0
BraTSReg_054	9	1
BraTSReg_054	10	1
BraTSReg_054	11	0
BraTSReg_055	1	1
BraTSReg_055	2	1
BraTSReg_055	3	1
BraTSReg_055	4	1
BraTSReg_055	5	1
BraTSReg_055	6	1
BraTSReg_055	7	0
BraTSReg_055	8	1
BraTSReg_055	9	1
BraTSReg_055	10	1
BraTSReg_056	1	1
BraTSReg_056	2	1
BraTSReg_056	3	1
BraTSReg_056	4	1
BraTSReg_056	5	1
BraTSReg_056	6	1
BraTSReg_056	7	1
BraTSReg_056	8	1
BraTSReg_056	9	1
BraTSReg_056	10	1
BraTSReg_056	11	1
BraTSReg_056	12	1
BraTSReg_056	13	1
BraTSReg_056	14	1
BraTSReg_056	15	1
BraTSReg_057	1	1
BraTSReg_057	2	1
BraTSReg_057	3	1
BraTSReg_057	4	1
BraTSReg_057	5	1
BraTSReg_057	6	1
BraTSReg_057	7	1
BraTSReg_057	8	1
BraTSReg_057	9	1
BraTSReg_057	10	0
BraTSReg_058	1	1
BraTSReg_058	2	1
BraTSReg_058	3	1
BraTSReg_058	4	1
BraTSReg_058	5	1
BraTSReg_058	6	0
BraTSReg_058	7	1
BraTSReg_058	8	0
BraTSReg_058	9	1
BraTSReg_058	10	0
BraTSReg_059	1	1
BraTSReg_059	2	1
BraTSReg_059	3	1
BraTSReg_059	4	1
BraTSReg_059	5	1
BraTSReg_059	6	1
BraTSReg_059	7	1
BraTSReg_059	8	1
BraTSReg_059	9	1
BraTSReg_059	10	1
BraTSReg_059	11	1
BraTSReg_059	12	1
BraTSReg_059	13	1
BraTSReg_059	14	1
BraTSReg_059	15	1
BraTSReg_059	16	1
BraTSReg_060	1	0
BraTSReg_060	2	1
BraTSReg_060	3	1
BraTSReg_060	4	1
BraTSReg_060	5	1
BraTSReg_060	6	1
BraTSReg_060	7	1
BraTSReg_060	8	1
BraTSReg_060	9	1
BraTSReg_060	10	1
BraTSReg_061	1	1
BraTSReg_061	2	1
BraTSReg_061	3	1
BraTSReg_061	4	1
BraTSReg_061	5	1
BraTSReg_061	6	1
BraTSReg_061	7	1
BraTSReg_061	8	1
BraTSReg_061	9	1
BraTSReg_061	10	1
BraTSReg_061	11	1
BraTSReg_062	1	0
BraTSReg_062	2	0
BraTSReg_062	3	0
BraTSReg_062	4	0
BraTSReg_062	5	0
BraTSReg_062	6	1
BraTSReg_062	7	1
BraTSReg_062	8	1
BraTSReg_062	9	1
BraTSReg_062	10	1
BraTSReg_063	1	1
BraTSReg_063	2	1
BraTSReg_063	3	1
BraTSReg_063	4	1
BraTSReg_063	5	1
BraTSReg_063	6	1
BraTSReg_063	7	1
BraTSReg_063	8	1
BraTSReg_063	9	1
BraTSReg_063	10	1
BraTSReg_063	11	1
BraTSReg_064	1	0
BraTSReg_064	2	0
BraTSReg_064	3	0
BraTSReg_064	4	0
BraTSReg_064	5	1
BraTSReg_064	6	1
BraTSReg_064	7	1
BraTSReg_064	8	1
BraTSReg_064	9	1
BraTSReg_064	10	1
BraTSReg_065	1	0
BraTSReg_065	2	0
BraTSReg_065	3	0
BraTSReg_065	4	0
BraTSReg_065	5	0
BraTSReg_065	6	0
BraTSReg_065	7	0
BraTSReg_065	8	1
BraTSReg_065	9	0
BraTSReg_065	10	1
BraTSReg_066	1	0
BraTSReg_066	2	0
BraTSReg_066	3	0
BraTSReg_066	4	0
BraTSReg_066	5	0
BraTSReg_066	6	1
BraTSReg_066	7	1
BraTSReg_066	8	1
BraTSReg_066	9	1
BraTSReg_066	10	1
BraTSReg_067	1	0
BraTSReg_067	2	0
BraTSReg_067	3	0
BraTSReg_067	4	0
BraTSReg_067	5	0
BraTSReg_067	6	1
BraTSReg_067	7	1
BraTSReg_067	8	1
BraTSReg_067	9	1
BraTSReg_067	10	0
BraTSReg_068	1	0
BraTSReg_068	2	0
BraTSReg_068	3	0
BraTSReg_068	4	0
BraTSReg_068	5	0
BraTSReg_068	6	0
BraTSReg_068	7	1
BraTSReg_068	8	1
BraTSReg_068	9	1
BraTSReg_068	10	1
BraTSReg_069	1	1
BraTSReg_069	2	1
BraTSReg_069	3	1
BraTSReg_069	4	1
BraTSReg_069	5	1
BraTSReg_069	6	1
BraTSReg_069	7	1
BraTSReg_069	8	1
BraTSReg_069	9	1
BraTSReg_069	10	1
BraTSReg_070	1	0
BraTSReg_070	2	0
BraTSReg_070	3	0
BraTSReg_070	4	0
BraTSReg_070	5	1
BraTSReg_070	6	1
BraTSReg_070	7	1
BraTSReg_070	8	1
BraTSReg_070	9	1
BraTSReg_070	10	1
BraTSReg_071	1	1
BraTSReg_071	2	1
BraTSReg_071	3	1
BraTSReg_071	4	1
BraTSReg_071	5	1
BraTSReg_071	6	1
BraTSReg_071	7	1
BraTSReg_071	8	1
BraTSReg_071	9	1
BraTSReg_071	10	1
BraTSReg_071	11	1
BraTSReg_071	12	1
BraTSReg_071	13	1
BraTSReg_071	14	1
BraTSReg_071	15	1
BraTSReg_071	16	1
BraTSReg_071	17	1
BraTSReg_071	18	1
BraTSReg_071	19	1
BraTSReg_071	20	1
BraTSReg_072	1	1
BraTSReg_072	2	0
BraTSReg_072	3	1
BraTSReg_072	4	1
BraTSReg_072	5	1
BraTSReg_072	6	1
BraTSReg_072	7	1
BraTSReg_072	8	1
BraTSReg_072	9	1
BraTSReg_072	10	1
BraTSReg_072	11	1
BraTSReg_073	1	0
BraTSReg_073	2	0
BraTSReg_073	3	1
BraTSReg_073	4	1
BraTSReg_073	5	1
BraTSReg_073	6	1
BraTSReg_073	7	1
BraTSReg_073	8	1
BraTSReg_073	9	1
BraTSReg_073	10	1
BraTSReg_073	11	1
BraTSReg_074	1	0
BraTSReg_074	2	0
BraTSReg_074	3	1
BraTSReg_074	4	1
BraTSReg_074	5	1
BraTSReg_074	6	1
BraTSReg_074	7	1
BraTSReg_074	8	1
BraTSReg_074	9	1
BraTSReg_074	10	1
BraTSReg_075	1	0
BraTSReg_075	2	0
BraTSReg_075	3	1
BraTSReg_075	4	1
BraTSReg_075	5	1
BraTSReg_075	6	1
BraTSReg_075	7	1
BraTSReg_075	8	1
BraTSReg_075	9	1
BraTSReg_075	10	1
BraTSReg_075	11	1
BraTSReg_075	12	1
BraTSReg_075	13	1
BraTSReg_075	14	1
BraTSReg_075	15	1
BraTSReg_075	16	1
BraTSReg_075	17	1
BraTSReg_075	18	1
BraTSReg_075	19	1
BraTSReg_075	20	1
BraTSReg_076	1	1
BraTSReg_076	2	1
BraTSReg_076	3	1
BraTSReg_076	4	1
BraTSReg_076	5	1
BraTSReg_076	6	1
BraTSReg_076	7	0
BraTSReg_076	8	0
BraTSReg_076	9	0
BraTSReg_076	10	0
BraTSReg_076	11	0
BraTSReg_076	12	0
BraTSReg_076	13	1
BraTSReg_076	14	1
BraTSReg_076	15	1
BraTSReg_076	16	1
BraTSReg_076	17	1
BraTSReg_076	18	1
BraTSReg_077	1	0
BraTSReg_077	2	1
BraTSReg_077	3	1
BraTSReg_077	4	1
BraTSReg_077	5	1
BraTSReg_077	6	1
BraTSReg_077	7	1
BraTSReg_077	8	1
BraTSReg_077	9	1
BraTSReg_077	10	1
BraTSReg_077	11	1
BraTSReg_077	12	1
BraTSReg_077	13	1
BraTSReg_077	14	1
BraTSReg_077	15	1
BraTSReg_077	16	1
BraTSReg_077	17	1
BraTSReg_077	18	1
BraTSReg_077	19	1
BraTSReg_078	1	1
BraTSReg_078	2	1
BraTSReg_078	3	1
BraTSReg_078	4	1
BraTSReg_078	5	1
BraTSReg_078	6	1
BraTSReg_078	7	1
BraTSReg_078	8	1
BraTSReg_078	9	1
BraTSReg_079	1	1
BraTSReg_079	2	1
BraTSReg_079	3	1
BraTSReg_079	4	1
BraTSReg_079	5	1
BraTSReg_079	6	1
BraTSReg_079	7	1
BraTSReg_079	8	1
BraTSReg_079	9	1
BraTSReg_079	10	1
BraTSReg_079	11	1
BraTSReg_079	12	1
BraTSReg_079	13	1
BraTSReg_079	14	1
BraTSReg_079	15	1
BraTSReg_079	16	1
BraTSReg_079	17	1
BraTSReg_080	1	1
BraTSReg_080	2	1
BraTSReg_080	3	1
BraTSReg_080	4	1
BraTSReg_080	5	1
BraTSReg_080	6	1
BraTSReg_080	7	1
BraTSReg_080	8	1
BraTSReg_080	9	1
BraTSReg_080	10	1
BraTSReg_080	11	1
BraTSReg_080	12	1
BraTSReg_080	13	1
BraTSReg_080	14	1
BraTSReg_080	15	1
BraTSReg_080	16	1
BraTSReg_080	17	1
BraTSReg_081	1	0
BraTSReg_081	2	1
BraTSReg_081	3	1
BraTSReg_081	4	1
BraTSReg_081	5	1
BraTSReg_081	6	1
BraTSReg_081	7	1
BraTSReg_081	8	1
BraTSReg_081	9	1
BraTSReg_081	10	1
BraTSReg_081	11	1
BraTSReg_081	12	1
BraTSReg_081	13	1
BraTSReg_081	14	1
BraTSReg_081	15	1
BraTSReg_081	16	1
BraTSReg_081	17	1
BraTSReg_081	18	1
BraTSReg_082	1	0
BraTSReg_082	2	0
BraTSReg_082	3	0
BraTSReg_082	4	0
BraTSReg_082	5	1
BraTSReg_082	6	1
BraTSReg_082	7	1
BraTSReg_082	8	1
BraTSReg_082	9	1
BraTSReg_082	10	1
BraTSReg_082	11	1
BraTSReg_082	12	1
BraTSReg_082	13	1
BraTSReg_082	14	1
BraTSReg_082	15	1
BraTSReg_082	16	1
BraTSReg_082	17	1
BraTSReg_082	18	1
BraTSReg_083	1	1
BraTSReg_083	2	1
BraTSReg_083	3	0
BraTSReg_083	4	0
BraTSReg_083	5	0
BraTSReg_083	6	1
BraTSReg_083	7	1
BraTSReg_083	8	1
BraTSReg_083	9	1
BraTSReg_083	10	0
BraTSReg_083	11	0
BraTSReg_083	12	0
BraTSReg_083	13	0
BraTSReg_083	14	0
BraTSReg_083	15	0
BraTSReg_083	16	1
BraTSReg_083	17	1
BraTSReg_083	18	1
BraTSReg_083	19	1
BraTSReg_084	1	1
BraTSReg_084	2	1
BraTSReg_084	3	1
BraTSReg_084	4	1
BraTSReg_084	5	1
BraTSReg_084	6	1
BraTSReg_084	7	1
BraTSReg_084	8	1
BraTSReg_084	9	1
BraTSReg_084	10	1
BraTSReg_085	1	0
BraTSReg_085	2	1
BraTSReg_085	3	1
BraTSReg_085	4	1
BraTSReg_085	5	1
BraTSReg_085	6	1
BraTSReg_085	7	1
BraTSReg_085	8	1
BraTSReg_085	9	1
BraTSReg_085	10	1
BraTSReg_085	11	1
BraTSReg_086	1	0
BraTSReg_086	2	0
BraTSReg_086	3	0
BraTSReg_086	4	0
BraTSReg_086	5	1
BraTSReg_086	6	1
BraTSReg_086	7	1
BraTSReg_086	8	1
BraTSReg_086	9	1
BraTSReg_086	10	1
BraTSReg_086	11	1
BraTSReg_087	1	0
BraTSReg_087	2	0
BraTSReg_087	3	0
BraTSReg_087	4	1
BraTSReg_087	5	1
BraTSReg_087	6	1
BraTSReg_087	7	1
BraTSReg_087	8	1
BraTSReg_087	9	1
BraTSReg_087	10	1
BraTSReg_087	11	1
BraTSReg_087	12	1
BraTSReg_088	1	1
BraTSReg_088	2	1
BraTSReg_088	3	1
BraTSReg_088	4	1
BraTSReg_088	5	1
BraTSReg_088	6	1
BraTSReg_088	7	1
BraTSReg_088	8	1
BraTSReg_088	9	1
BraTSReg_088	10	1
BraTSReg_088	11	1
BraTSReg_088	12	1
BraTSReg_088	13	1
BraTSReg_088	14	1
BraTSReg_088	15	1
BraTSReg_088	16	1
BraTSReg_088	17	1
BraTSReg_088	18	1
BraTSReg_088	19	1
BraTSReg_088	20	1
BraTSReg_089	1	0
BraTSReg_089	2	0
BraTSReg_089	3	0
BraTSReg_089	4	1
BraTSReg_089	5	1
BraTSReg_089	6	1
BraTSReg_089	7	1
BraTSReg_089	8	1
BraTSReg_089	9	1
BraTSReg_089	10	1
BraTSReg_090	1	0
BraTSReg_090	2	0
BraTSReg_090	3	1
BraTSReg_090	4	1
BraTSReg_090	5	1
BraTSReg_090	6	1
BraTSReg_090	7	1
BraTSReg_090	8	1
BraTSReg_090	9	1
BraTSReg_090	10	1
BraTSReg_091	1	1
BraTSReg_091	2	1
BraTSReg_091	3	1
BraTSReg_091	4	1
BraTSReg_091	5	1
BraTSReg_091	6	1
BraTSReg_091	7	1
BraTSReg_091	8	1
BraTSReg_092	1	0
BraTSReg_092	2	1
BraTSReg_092	3	1
BraTSReg_092	4	1
BraTSReg_092	5	1
BraTSReg_092	6	1
BraTSReg_092	7	1
BraTSReg_092	8	1
BraTSReg_092	9	1
BraTSReg_092	10	1
BraTSReg_092	11	1
BraTSReg_092	12	1
BraTSReg_092	13	1
BraTSReg_092	14	1
BraTSReg_092	15	1
BraTSReg_092	16	1
BraTSReg_092	17	1
BraTSReg_093	1	0
BraTSReg_093	2	0
BraTSReg_093	3	0
BraTSReg_093	4	0
BraTSReg_093	5	0
BraTSReg_093	6	0
BraTSReg_093	7	0
BraTSReg_093	8	0
BraTSReg_094	1	1
BraTSReg_094	2	1
BraTSReg_094	3	1
BraTSReg_094	4	1
BraTSReg_094	5	1
BraTSReg_094	6	1
BraTSReg_094	7	1
BraTSReg_095	1	0
BraTSReg_095	2	0
BraTSReg_095	3	1
BraTSReg_095	4	1
BraTSReg_095	5	1
BraTSReg_095	6	1
BraTSReg_095	7	1
BraTSReg_095	8	1
BraTSReg_095	9	1
BraTSReg_095	10	1
BraTSReg_096	1	0
BraTSReg_096	2	0
BraTSReg_096	3	1
BraTSReg_096	4	1
BraTSReg_096	5	1
BraTSReg_096	6	1
BraTSReg_096	7	1
BraTSReg_096	8	1
BraTSReg_097	1	0
BraTSReg_097	2	1
BraTSReg_097	3	1
BraTSReg_097	4	1
BraTSReg_097	5	1
BraTSReg_097	6	1
BraTSReg_097	7	1
BraTSReg_097	8	1
BraTSReg_097	9	1
BraTSReg_097	10	1
BraTSReg_098	1	1
BraTSReg_098	2	1
BraTSReg_098	3	1
BraTSReg_098	4	1
BraTSReg_098	5	1
BraTSReg_098	6	1
BraTSReg_098	7	1
BraTSReg_098	8	1
BraTSReg_099	1	1
BraTSReg_099	2	1
BraTSReg_099	3	1
BraTSReg_099	4	1
BraTSReg_099	5	1
BraTSReg_099	6	1
BraTSReg_099	7	1
BraTSReg_099	8	1
BraTSReg_099	9	1
BraTSReg_099	10	1
BraTSReg_100	1	1
BraTSReg_100	2	1
BraTSReg_100	3	1
BraTSReg_100	4	1
BraTSReg_100	5	1
BraTSReg_100	6	1
BraTSReg_101	1	1
BraTSReg_101	2	1
BraTSReg_101	3	1
BraTSReg_101	4	1
BraTSReg_101	5	1
BraTSReg_101	6	1
BraTSReg_101	7	1
BraTSReg_101	8	1
BraTSReg_102	1	1
BraTSReg_102	2	1
BraTSReg_102	3	1
BraTSReg_102	4	1
BraTSReg_102	5	1
BraTSReg_102	6	1
BraTSReg_102	7	1
BraTSReg_102	8	1
BraTSReg_102	9	1
BraTSReg_103	1	1
BraTSReg_103	2	1
BraTSReg_103	3	1
BraTSReg_103	4	1
BraTSReg_103	5	1
BraTSReg_103	6	1
BraTSReg_103	7	1
BraTSReg_103	8	1
BraTSReg_103	9	1
BraTSReg_103	10	1
BraTSReg_104	1	0
BraTSReg_104	2	1
BraTSReg_104	3	1
BraTSReg_104	4	1
BraTSReg_104	5	1
BraTSReg_104	6	1
BraTSReg_104	7	0
BraTSReg_104	8	1
BraTSReg_104	9	1
BraTSReg_105	1	1
BraTSReg_105	2	1
BraTSReg_105	3	1
BraTSReg_105	4	1
BraTSReg_105	5	1
BraTSReg_105	6	1
BraTSReg_105	7	1
BraTSReg_105	8	1
BraTSReg_105	9	1
BraTSReg_105	10	1
BraTSReg_106	1	1
BraTSReg_106	2	0
BraTSReg_106	3	1
BraTSReg_106	4	1
BraTSReg_106	5	1
BraTSReg_106	6	1
BraTSReg_106	7	0
BraTSReg_106	8	1
BraTSReg_106	9	1
BraTSReg_106	10	1
BraTSReg_107	1	0
BraTSReg_107	2	1
BraTSReg_107	3	1
BraTSReg_107	4	1
BraTSReg_107	5	1
BraTSReg_107	6	1
BraTSReg_107	7	1
BraTSReg_107	8	1
BraTSReg_107	9	0
BraTSReg_107	10	1
BraTSReg_108	1	0
BraTSReg_108	2	0
BraTSReg_108	3	1
BraTSReg_108	4	1
BraTSReg_108	5	1
BraTSReg_108	6	1
BraTSReg_108	7	1
BraTSReg_108	8	1
BraTSReg_108	9	1
BraTSReg_108	10	1
BraTSReg_109	1	0
BraTSReg_109	2	0
BraTSReg_109	3	0
BraTSReg_109	4	0
BraTSReg_109	5	0
BraTSReg_109	6	0
BraTSReg_109	7	1
BraTSReg_109	8	1
BraTSReg_109	9	1
BraTSReg_109	10	1
BraTSReg_110	1	0
BraTSReg_110	2	0
BraTSReg_110	3	0
BraTSReg_110	4	0
BraTSReg_110	5	0
BraTSReg_110	6	0
BraTSReg_110	7	0
BraTSReg_110	8	0
BraTSReg_110	9	0
BraTSReg_110	10	0
BraTSReg_111	1	1
BraTSReg_111	2	1
BraTSReg_111	3	1
BraTSReg_111	4	1
BraTSReg_111	5	1
BraTSReg_111	6	1
BraTSReg_111	7	1
BraTSReg_111	8	1
BraTSReg_111	9	1
BraTSReg_111	10	1
BraTSReg_112	1	0
BraTSReg_112	2	1
BraTSReg_112	3	1
BraTSReg_112	4	1
BraTSReg_112	5	1
BraTSReg_112	6	1
BraTSReg_112	7	1
BraTSReg_112	8	1
BraTSReg_112	9	1
BraTSReg_112	10	1
BraTSReg_113	1	1
BraTSReg_113	2	1
BraTSReg_113	3	1
BraTSReg_113	4	1
BraTSReg_113	5	1
BraTSReg_113	6	1
BraTSReg_113	7	1
BraTSReg_113	8	0
BraTSReg_113	9	1
BraTSReg_113	10	1
BraTSReg_114	1	0
BraTSReg_114	2	1
BraTSReg_114	3	1
BraTSReg_114	4	1
BraTSReg_114	5	1
BraTSReg_114	6	1
BraTSReg_114	7	1
BraTSReg_114	8	1
BraTSReg_114	9	1
BraTSReg_114	10	1
BraTSReg_115	1	0
BraTSReg_115	2	1
BraTSReg_115	3	0
BraTSReg_115	4	1
BraTSReg_115	5	1
BraTSReg_115	6	1
BraTSReg_115	7	1
BraTSReg_115	8	1
BraTSReg_115	9	1
BraTSReg_115	10	1
BraTSReg_116	1	1
BraTSReg_116	2	1
BraTSReg_116	3	1
BraTSReg_116	4	1
BraTSReg_116	5	0
BraTSReg_116	6	1
BraTSReg_116	7	1
BraTSReg_116	8	1
BraTSReg_116	9	1
BraTSReg_116	10	1
BraTSReg_117	1	1
BraTSReg_117	2	1
BraTSReg_117	3	1
BraTSReg_117	4	1
BraTSReg_117	5	1
BraTSReg_117	6	1
BraTSReg_117	7	1
BraTSReg_117	8	1
BraTSReg_117	9	1
BraTSReg_117	10	1
BraTSReg_118	1	1
BraTSReg_118	2	1
BraTSReg_118	3	1
BraTSReg_118	4	1
BraTSReg_118	5	1
BraTSReg_118	6	1
BraTSReg_118	7	1
BraTSReg_118	8	1
BraTSReg_118	9	1
BraTSReg_118	10	0
BraTSReg_119	1	1
BraTSReg_119	2	1
BraTSReg_119	3	1
BraTSReg_119	4	1
BraTSReg_119	5	1
BraTSReg_119	6	1
BraTSReg_119	7	1
BraTSReg_119	8	1
BraTSReg_119	9	1
BraTSReg_119	10	1
BraTSReg_120	1	1
BraTSReg_120	2	1
BraTSReg_120	3	1
BraTSReg_120	4	1
BraTSReg_120	5	1
BraTSReg_120	6	1
BraTSReg_120	7	1
BraTSReg_120	8	1
BraTSReg_121	1	1
BraTSReg_121	2	1
BraTSReg_121	3	1
BraTSReg_121	4	1
BraTSReg_121	5	1
BraTSReg_121	6	1
BraTSReg_121	7	1
BraTSReg_121	8	1
BraTSReg_122	1	0
BraTSReg_122	2	0
BraTSReg_122	3	0
BraTSReg_122	4	0
BraTSReg_122	5	0
BraTSReg_122	6	0
BraTSReg_122	7	0
BraTSReg_122	8	0
BraTSReg_123	1	1
BraTSReg_123	2	1
BraTSReg_123	3	1
BraTSReg_123	4	1
BraTSReg_123	5	1
BraTSReg_123	6	1
BraTSReg_123	7	1
BraTSReg_123	8	1
BraTSReg_124	1	1
BraTSReg_124	2	1
BraTSReg_124	3	1
BraTSReg_124	4	1
BraTSReg_124	5	1
BraTSReg_124	6	1
BraTSReg_124	7	1
BraTSReg_124	8	1
BraTSReg_125	1	0
BraTSReg_125	2	1
BraTSReg_125	3	1
BraTSReg_125	4	1
BraTSReg_125	5	1
BraTSReg_125	6	1
BraTSReg_125	7	1
BraTSReg_125	8	1
BraTSReg_126	1	1
BraTSReg_126	2	1
BraTSReg_126	3	1
BraTSReg_126	4	1
BraTSReg_126	5	1
BraTSReg_126	6	1
BraTSReg_126	7	1
BraTSReg_126	8	1
BraTSReg_127	1	0
BraTSReg_127	2	0
BraTSReg_127	3	0
BraTSReg_127	4	1
BraTSReg_127	5	1
BraTSReg_127	6	1
BraTSReg_127	7	1
BraTSReg_127	8	0
BraTSReg_128	1	1
BraTSReg_128	2	1
BraTSReg_128	3	1
BraTSReg_128	4	0
BraTSReg_128	5	1
BraTSReg_128	6	1
BraTSReg_128	7	1
BraTSReg_128	8	1
BraTSReg_129	1	1
BraTSReg_129	2	1
BraTSReg_129	3	0
BraTSReg_129	4	1
BraTSReg_129	5	1
BraTSReg_129	6	1
BraTSReg_129	7	1
BraTSReg_129	8	1
BraTSReg_130	1	1
BraTSReg_130	2	1
BraTSReg_130	3	0
BraTSReg_130	4	0
BraTSReg_130	5	1
BraTSReg_130	6	1
BraTSReg_130	7	1
BraTSReg_130	8	1
BraTSReg_131	1	0
BraTSReg_131	2	0
BraTSReg_131	3	0
BraTSReg_131	4	1
BraTSReg_131	5	1
BraTSReg_131	6	1
BraTSReg_131	7	1
BraTSReg_131	8	1
BraTSReg_132	1	1
BraTSReg_132	2	1
BraTSReg_132	3	1
BraTSReg_132	4	1
BraTSReg_132	5	1
BraTSReg_132	6	1
BraTSReg_132	7	1
BraTSReg_132	8	1
BraTSReg_133	1	0
BraTSReg_133	2	0
BraTSReg_133	3	0
BraTSReg_133	4	1
BraTSReg_133	5	1
BraTSReg_133	6	1
BraTSReg_133	7	1
BraTSReg_133	8	1
BraTSReg_134	1	1
BraTSReg_134	2	1
BraTSReg_134	3	1
BraTSReg_134	4	1
BraTSReg_134	5	1
BraTSReg_134	6	1
BraTSReg_134	7	1
BraTSReg_134	8	1
BraTSReg_135	1	0
BraTSReg_135	2	0
BraTSReg_135	3	1
BraTSReg_135	4	1
BraTSReg_135	5	1
BraTSReg_135	6	1
BraTSReg_135	7	1
BraTSReg_135	8	1
BraTSReg_136	1	0
BraTSReg_136	2	0
BraTSReg_136	3	0
BraTSReg_136	4	1
BraTSReg_136	5	1
BraTSReg_136	6	1
BraTSReg_136	7	1
BraTSReg_136	8	1
BraTSReg_137	1	0
BraTSReg_137	2	0
BraTSReg_137	3	0
BraTSReg_137	4	1
BraTSReg_137	5	1
BraTSReg_137	6	1
BraTSReg_137	7	1
BraTSReg_137	8	1
BraTSReg_138	1	0
BraTSReg_138	2	0
BraTSReg_138	3	0
BraTSReg_138	4	0
BraTSReg_138	5	0
BraTSReg_138	6	0
BraTSReg_138	7	0
BraTSReg_138	8	0
BraTSReg_139	1	0
BraTSReg_139	2	1
BraTSReg_139	3	1
BraTSReg_139	4	1
BraTSReg_139	5	1
BraTSReg_139	6	1
BraTSReg_139	7	1
BraTSReg_139	8	1
BraTSReg_140	1	1
BraTSReg_140	2	1
BraTSReg_140	3	1
BraTSReg_140	4	1
BraTSReg_140	5	1
BraTSReg_140	6	1
BraTSReg_140	7	1
BraTSReg_140	8	1
